# Supplementary material for: Clostridium butyricum Protects Against Pancreatic and Intestinal Injury After Severe Acute Pancreatitis via Downregulation of MMP9
Source: Front Pharmacol. 2022 Jul 18;13:919010. doi: 10.3389/fphar.2022.919010 (PMC9342915; doi:10.3389/fphar.2022.919010)
Supplement: Supplementary file 1 [file DataSheet1.ZIP]

Archive with 512 entries (446 files):
- Data sources/
- Data sources/.DS_Store
- __MACOSX/Data sources/._.DS_Store
- Data sources/Figure 2, 3, 4, 5, 6, 8-WB/
- Data sources/Figure 2C, 2D, S3-IF/
- Data sources/Figure 8C-IHC/
- __MACOSX/Data sources/._Figure 8C-IHC
- Data sources/Figure 7/
- Data sources/Figure 1/
- Data sources/Figure S1/
- Data sources/Figure 2, 3, 4, 5, 6, 8-WB/.DS_Store
- __MACOSX/Data sources/Figure 2, 3, 4, 5, 6, 8-WB/._.DS_Store
- Data sources/Figure 2, 3, 4, 5, 6, 8-WB/Figure 3,5,6/
- Data sources/Figure 2, 3, 4, 5, 6, 8-WB/Figure 8/
- Data sources/Figure 2, 3, 4, 5, 6, 8-WB/Figure 4/
- Data sources/Figure 2, 3, 4, 5, 6, 8-WB/Figure 2/
- Data sources/Figure 2C, 2D, S3-IF/Figure 2C,D-Caco2/
- Data sources/Figure 2C, 2D, S3-IF/.DS_Store
- __MACOSX/Data sources/Figure 2C, 2D, S3-IF/._.DS_Store
- Data sources/Figure 2C, 2D, S3-IF/Figure S3-HT29/
- Data sources/Figure 8C-IHC/.DS_Store
- __MACOSX/Data sources/Figure 8C-IHC/._.DS_Store
- Data sources/Figure 8C-IHC/1-ZO-1/
- Data sources/Figure 8C-IHC/2-occludin1/
- Data sources/Figure 8C-IHC/3-claudin3/
- Data sources/Figure 8C-IHC/4-claudin5/
- Data sources/Figure 7/Figure 7A-HE/
- __MACOSX/Data sources/Figure 7/._Figure 7A-HE
- Data sources/Figure 7/Figure 7C-TEM/
- __MACOSX/Data sources/Figure 7/._Figure 7C-TEM
- Data sources/Figure 7/.DS_Store
- __MACOSX/Data sources/Figure 7/._.DS_Store
- Data sources/Figure 7/Figure 7B, D/
- __MACOSX/Data sources/Figure 7/._Figure 7B, D
- Data sources/Figure 1/Figure 1E-indicator.png
- __MACOSX/Data sources/Figure 1/._Figure 1E-indicator.png
- Data sources/Figure 1/.DS_Store
- __MACOSX/Data sources/Figure 1/._.DS_Store
- Data sources/Figure 1/Figure 1C- order.png
- __MACOSX/Data sources/Figure 1/._Figure 1C- order.png
- Data sources/Figure 1/Figure 1B-anosim.box.png
- __MACOSX/Data sources/Figure 1/._Figure 1B-anosim.box.png
- Data sources/Figure 1/Figure 1A-shannon.png
- __MACOSX/Data sources/Figure 1/._Figure 1A-shannon.png
- Data sources/Figure 1/Figure 1D-heatmap order.png
- __MACOSX/Data sources/Figure 1/._Figure 1D-heatmap order.png
- Data sources/Figure 1/Figure 1A-simpson .png
- __MACOSX/Data sources/Figure 1/._Figure 1A-simpson .png
- Data sources/Figure 1/Figure 1A-ace.png
- __MACOSX/Data sources/Figure 1/._Figure 1A-ace.png
- Data sources/Figure 1/Figure 1A-chao1.png
- __MACOSX/Data sources/Figure 1/._Figure 1A-chao1.png
- Data sources/Figure S1/caco2-bytu.xlsx
- __MACOSX/Data sources/Figure S1/._caco2-bytu.xlsx
- Data sources/Figure S1/ht29-buty.xlsx
- __MACOSX/Data sources/Figure S1/._ht29-buty.xlsx
- Data sources/Figure 2, 3, 4, 5, 6, 8-WB/Figure 3,5,6/.DS_Store
- __MACOSX/Data sources/Figure 2, 3, 4, 5, 6, 8-WB/Figure 3,5,6/._.DS_Store
- Data sources/Figure 2, 3, 4, 5, 6, 8-WB/Figure 3,5,6/Caco2/
- __MACOSX/Data sources/Figure 2, 3, 4, 5, 6, 8-WB/Figure 3,5,6/._Caco2
- Data sources/Figure 2, 3, 4, 5, 6, 8-WB/Figure 3,5,6/HT29/
- __MACOSX/Data sources/Figure 2, 3, 4, 5, 6, 8-WB/Figure 3,5,6/._HT29
- Data sources/Figure 2, 3, 4, 5, 6, 8-WB/Figure 8/Claudin5.jpg
- __MACOSX/Data sources/Figure 2, 3, 4, 5, 6, 8-WB/Figure 8/._Claudin5.jpg
- Data sources/Figure 2, 3, 4, 5, 6, 8-WB/Figure 8/P38.jpg
- __MACOSX/Data sources/Figure 2, 3, 4, 5, 6, 8-WB/Figure 8/._P38.jpg
- Data sources/Figure 2, 3, 4, 5, 6, 8-WB/Figure 8/.DS_Store
- __MACOSX/Data sources/Figure 2, 3, 4, 5, 6, 8-WB/Figure 8/._.DS_Store
- Data sources/Figure 2, 3, 4, 5, 6, 8-WB/Figure 8/Claudin3.jpg
- __MACOSX/Data sources/Figure 2, 3, 4, 5, 6, 8-WB/Figure 8/._Claudin3.jpg
- Data sources/Figure 2, 3, 4, 5, 6, 8-WB/Figure 8/ERK.jpg
- __MACOSX/Data sources/Figure 2, 3, 4, 5, 6, 8-WB/Figure 8/._ERK.jpg
- Data sources/Figure 2, 3, 4, 5, 6, 8-WB/Figure 8/p-ERK.jpg
- __MACOSX/Data sources/Figure 2, 3, 4, 5, 6, 8-WB/Figure 8/._p-ERK.jpg
- Data sources/Figure 2, 3, 4, 5, 6, 8-WB/Figure 8/Tubin.jpg
- __MACOSX/Data sources/Figure 2, 3, 4, 5, 6, 8-WB/Figure 8/._Tubin.jpg
- Data sources/Figure 2, 3, 4, 5, 6, 8-WB/Figure 8/p-P38.jpg
- __MACOSX/Data sources/Figure 2, 3, 4, 5, 6, 8-WB/Figure 8/._p-P38.jpg
- Data sources/Figure 2, 3, 4, 5, 6, 8-WB/Figure 8/Occludin.jpg
- __MACOSX/Data sources/Figure 2, 3, 4, 5, 6, 8-WB/Figure 8/._Occludin.jpg
- Data sources/Figure 2, 3, 4, 5, 6, 8-WB/Figure 8/ZO-1.jpg
- __MACOSX/Data sources/Figure 2, 3, 4, 5, 6, 8-WB/Figure 8/._ZO-1.jpg
- Data sources/Figure 2, 3, 4, 5, 6, 8-WB/Figure 4/.DS_Store
- __MACOSX/Data sources/Figure 2, 3, 4, 5, 6, 8-WB/Figure 4/._.DS_Store
- Data sources/Figure 2, 3, 4, 5, 6, 8-WB/Figure 4/Figure 4A,C-Caco-2 cell/
- __MACOSX/Data sources/Figure 2, 3, 4, 5, 6, 8-WB/Figure 4/._Figure 4A,C-Caco-2 cell
- Data sources/Figure 2, 3, 4, 5, 6, 8-WB/Figure 4/Figure 4B,C-HT-29 cell/
- __MACOSX/Data sources/Figure 2, 3, 4, 5, 6, 8-WB/Figure 4/._Figure 4B,C-HT-29 cell
- Data sources/Figure 2, 3, 4, 5, 6, 8-WB/Figure 2/.DS_Store
- __MACOSX/Data sources/Figure 2, 3, 4, 5, 6, 8-WB/Figure 2/._.DS_Store
- Data sources/Figure 2, 3, 4, 5, 6, 8-WB/Figure 2/Figure 2A-Caco2 cell/
- __MACOSX/Data sources/Figure 2, 3, 4, 5, 6, 8-WB/Figure 2/._Figure 2A-Caco2 cell
- Data sources/Figure 2, 3, 4, 5, 6, 8-WB/Figure 2/Figure 2B-HT29 cell/
- __MACOSX/Data sources/Figure 2, 3, 4, 5, 6, 8-WB/Figure 2/._Figure 2B-HT29 cell
- Data sources/Figure 2C, 2D, S3-IF/Figure 2C,D-Caco2/.DS_Store
- __MACOSX/Data sources/Figure 2C, 2D, S3-IF/Figure 2C,D-Caco2/._.DS_Store
- Data sources/Figure 2C, 2D, S3-IF/Figure 2C,D-Caco2/1-ZO-1/
- Data sources/Figure 2C, 2D, S3-IF/Figure 2C,D-Caco2/4-Occludin/
- Data sources/Figure 2C, 2D, S3-IF/Figure 2C,D-Caco2/2-Claudin3/
- Data sources/Figure 2C, 2D, S3-IF/Figure 2C,D-Caco2/3-Claudin5/
- Data sources/Figure 2C, 2D, S3-IF/Figure S3-HT29/.DS_Store
- __MACOSX/Data sources/Figure 2C, 2D, S3-IF/Figure S3-HT29/._.DS_Store
- Data sources/Figure 2C, 2D, S3-IF/Figure S3-HT29/1-ZO-1/
- Data sources/Figure 2C, 2D, S3-IF/Figure S3-HT29/4-Occludin/
- Data sources/Figure 2C, 2D, S3-IF/Figure S3-HT29/2-Claudin3/
- Data sources/Figure 2C, 2D, S3-IF/Figure S3-HT29/3-Claudin5/
- Data sources/Figure 8C-IHC/1-ZO-1/SAP-Buty.jpg
- __MACOSX/Data sources/Figure 8C-IHC/1-ZO-1/._SAP-Buty.jpg
- Data sources/Figure 8C-IHC/1-ZO-1/SAP.jpg
- __MACOSX/Data sources/Figure 8C-IHC/1-ZO-1/._SAP.jpg
- Data sources/Figure 8C-IHC/1-ZO-1/.DS_Store
- __MACOSX/Data sources/Figure 8C-IHC/1-ZO-1/._.DS_Store
- Data sources/Figure 8C-IHC/1-ZO-1/Control.jpg
- __MACOSX/Data sources/Figure 8C-IHC/1-ZO-1/._Control.jpg
- Data sources/Figure 8C-IHC/1-ZO-1/SAP-C.buty.jpg
- __MACOSX/Data sources/Figure 8C-IHC/1-ZO-1/._SAP-C.buty.jpg
- Data sources/Figure 8C-IHC/2-occludin1/SAP.jpg
- __MACOSX/Data sources/Figure 8C-IHC/2-occludin1/._SAP.jpg
- Data sources/Figure 8C-IHC/2-occludin1/.DS_Store
- __MACOSX/Data sources/Figure 8C-IHC/2-occludin1/._.DS_Store
- Data sources/Figure 8C-IHC/2-occludin1/Cont.jpg
- __MACOSX/Data sources/Figure 8C-IHC/2-occludin1/._Cont.jpg
- Data sources/Figure 8C-IHC/2-occludin1/SAP+buty.jpg
- __MACOSX/Data sources/Figure 8C-IHC/2-occludin1/._SAP+buty.jpg
- Data sources/Figure 8C-IHC/2-occludin1/SAP+C.buty.jpg
- __MACOSX/Data sources/Figure 8C-IHC/2-occludin1/._SAP+C.buty.jpg
- Data sources/Figure 8C-IHC/3-claudin3/SAP.jpg
- __MACOSX/Data sources/Figure 8C-IHC/3-claudin3/._SAP.jpg
- Data sources/Figure 8C-IHC/3-claudin3/.DS_Store
- __MACOSX/Data sources/Figure 8C-IHC/3-claudin3/._.DS_Store
- Data sources/Figure 8C-IHC/3-claudin3/Cont.jpg
- __MACOSX/Data sources/Figure 8C-IHC/3-claudin3/._Cont.jpg
- Data sources/Figure 8C-IHC/3-claudin3/SAP+buty.jpg
- __MACOSX/Data sources/Figure 8C-IHC/3-claudin3/._SAP+buty.jpg
- Data sources/Figure 8C-IHC/3-claudin3/SAP+C.buty.jpg
- __MACOSX/Data sources/Figure 8C-IHC/3-claudin3/._SAP+C.buty.jpg
- Data sources/Figure 8C-IHC/4-claudin5/SAP.jpg
- __MACOSX/Data sources/Figure 8C-IHC/4-claudin5/._SAP.jpg
- Data sources/Figure 8C-IHC/4-claudin5/.DS_Store
- __MACOSX/Data sources/Figure 8C-IHC/4-claudin5/._.DS_Store
- Data sources/Figure 8C-IHC/4-claudin5/Cont.jpg
- __MACOSX/Data sources/Figure 8C-IHC/4-claudin5/._Cont.jpg
- Data sources/Figure 8C-IHC/4-claudin5/SAP+Buty.jpg
- __MACOSX/Data sources/Figure 8C-IHC/4-claudin5/._SAP+Buty.jpg
- Data sources/Figure 8C-IHC/4-claudin5/SAP+C.Buty.jpg
- __MACOSX/Data sources/Figure 8C-IHC/4-claudin5/._SAP+C.Buty.jpg
- Data sources/Figure 7/Figure 7A-HE/.DS_Store
- __MACOSX/Data sources/Figure 7/Figure 7A-HE/._.DS_Store
- Data sources/Figure 7/Figure 7A-HE/Intestines/
- Data sources/Figure 7/Figure 7A-HE/Pancreas/
- Data sources/Figure 7/Figure 7C-TEM/.DS_Store
- __MACOSX/Data sources/Figure 7/Figure 7C-TEM/._.DS_Store
- Data sources/Figure 7/Figure 7C-TEM/4-SAP+Buty/
- Data sources/Figure 7/Figure 7C-TEM/2-SAP/
- Data sources/Figure 7/Figure 7C-TEM/1-Control/
- Data sources/Figure 7/Figure 7C-TEM/3-SAP+C.buty/
- Data sources/Figure 7/Figure 7B, D/Figure 7D/
- __MACOSX/Data sources/Figure 7/Figure 7B, D/._Figure 7D
- Data sources/Figure 7/Figure 7B, D/Figure 7B/
- __MACOSX/Data sources/Figure 7/Figure 7B, D/._Figure 7B
- Data sources/Figure 7/Figure 7B, D/.DS_Store
- __MACOSX/Data sources/Figure 7/Figure 7B, D/._.DS_Store
- Data sources/Figure 2, 3, 4, 5, 6, 8-WB/Figure 3,5,6/Caco2/Claudin5.jpg
- __MACOSX/Data sources/Figure 2, 3, 4, 5, 6, 8-WB/Figure 3,5,6/Caco2/._Claudin5.jpg
- Data sources/Figure 2, 3, 4, 5, 6, 8-WB/Figure 3,5,6/Caco2/P38.jpg
- __MACOSX/Data sources/Figure 2, 3, 4, 5, 6, 8-WB/Figure 3,5,6/Caco2/._P38.jpg
- Data sources/Figure 2, 3, 4, 5, 6, 8-WB/Figure 3,5,6/Caco2/.DS_Store
- __MACOSX/Data sources/Figure 2, 3, 4, 5, 6, 8-WB/Figure 3,5,6/Caco2/._.DS_Store
- Data sources/Figure 2, 3, 4, 5, 6, 8-WB/Figure 3,5,6/Caco2/Claudin3.jpg
- __MACOSX/Data sources/Figure 2, 3, 4, 5, 6, 8-WB/Figure 3,5,6/Caco2/._Claudin3.jpg
- Data sources/Figure 2, 3, 4, 5, 6, 8-WB/Figure 3,5,6/Caco2/ERK.jpg
- __MACOSX/Data sources/Figure 2, 3, 4, 5, 6, 8-WB/Figure 3,5,6/Caco2/._ERK.jpg
- Data sources/Figure 2, 3, 4, 5, 6, 8-WB/Figure 3,5,6/Caco2/a-Tublin.jpg
- __MACOSX/Data sources/Figure 2, 3, 4, 5, 6, 8-WB/Figure 3,5,6/Caco2/._a-Tublin.jpg
- Data sources/Figure 2, 3, 4, 5, 6, 8-WB/Figure 3,5,6/Caco2/p-ERK.jpg
- __MACOSX/Data sources/Figure 2, 3, 4, 5, 6, 8-WB/Figure 3,5,6/Caco2/._p-ERK.jpg
- Data sources/Figure 2, 3, 4, 5, 6, 8-WB/Figure 3,5,6/Caco2/MMP-9.jpg
- __MACOSX/Data sources/Figure 2, 3, 4, 5, 6, 8-WB/Figure 3,5,6/Caco2/._MMP-9.jpg
- Data sources/Figure 2, 3, 4, 5, 6, 8-WB/Figure 3,5,6/Caco2/p-P38.jpg
- __MACOSX/Data sources/Figure 2, 3, 4, 5, 6, 8-WB/Figure 3,5,6/Caco2/._p-P38.jpg
- Data sources/Figure 2, 3, 4, 5, 6, 8-WB/Figure 3,5,6/Caco2/Occludin.jpg
- __MACOSX/Data sources/Figure 2, 3, 4, 5, 6, 8-WB/Figure 3,5,6/Caco2/._Occludin.jpg
- Data sources/Figure 2, 3, 4, 5, 6, 8-WB/Figure 3,5,6/Caco2/ZO-1.jpg
- __MACOSX/Data sources/Figure 2, 3, 4, 5, 6, 8-WB/Figure 3,5,6/Caco2/._ZO-1.jpg
- Data sources/Figure 2, 3, 4, 5, 6, 8-WB/Figure 3,5,6/HT29/Claudin5.jpg
- __MACOSX/Data sources/Figure 2, 3, 4, 5, 6, 8-WB/Figure 3,5,6/HT29/._Claudin5.jpg
- Data sources/Figure 2, 3, 4, 5, 6, 8-WB/Figure 3,5,6/HT29/P38.jpg
- __MACOSX/Data sources/Figure 2, 3, 4, 5, 6, 8-WB/Figure 3,5,6/HT29/._P38.jpg
- Data sources/Figure 2, 3, 4, 5, 6, 8-WB/Figure 3,5,6/HT29/.DS_Store
- __MACOSX/Data sources/Figure 2, 3, 4, 5, 6, 8-WB/Figure 3,5,6/HT29/._.DS_Store
- Data sources/Figure 2, 3, 4, 5, 6, 8-WB/Figure 3,5,6/HT29/Claudin3.jpg
- __MACOSX/Data sources/Figure 2, 3, 4, 5, 6, 8-WB/Figure 3,5,6/HT29/._Claudin3.jpg
- Data sources/Figure 2, 3, 4, 5, 6, 8-WB/Figure 3,5,6/HT29/ERK.jpg
- __MACOSX/Data sources/Figure 2, 3, 4, 5, 6, 8-WB/Figure 3,5,6/HT29/._ERK.jpg
- Data sources/Figure 2, 3, 4, 5, 6, 8-WB/Figure 3,5,6/HT29/Tublin.jpg
- __MACOSX/Data sources/Figure 2, 3, 4, 5, 6, 8-WB/Figure 3,5,6/HT29/._Tublin.jpg
- Data sources/Figure 2, 3, 4, 5, 6, 8-WB/Figure 3,5,6/HT29/p-ERK.jpg
- __MACOSX/Data sources/Figure 2, 3, 4, 5, 6, 8-WB/Figure 3,5,6/HT29/._p-ERK.jpg
- Data sources/Figure 2, 3, 4, 5, 6, 8-WB/Figure 3,5,6/HT29/MMP-9.jpg
- __MACOSX/Data sources/Figure 2, 3, 4, 5, 6, 8-WB/Figure 3,5,6/HT29/._MMP-9.jpg
- Data sources/Figure 2, 3, 4, 5, 6, 8-WB/Figure 3,5,6/HT29/p-P38.jpg
- __MACOSX/Data sources/Figure 2, 3, 4, 5, 6, 8-WB/Figure 3,5,6/HT29/._p-P38.jpg
- Data sources/Figure 2, 3, 4, 5, 6, 8-WB/Figure 3,5,6/HT29/Occludin.jpg
- __MACOSX/Data sources/Figure 2, 3, 4, 5, 6, 8-WB/Figure 3,5,6/HT29/._Occludin.jpg
- Data sources/Figure 2, 3, 4, 5, 6, 8-WB/Figure 3,5,6/HT29/ZO-1.jpg
- __MACOSX/Data sources/Figure 2, 3, 4, 5, 6, 8-WB/Figure 3,5,6/HT29/._ZO-1.jpg
- Data sources/Figure 2, 3, 4, 5, 6, 8-WB/Figure 4/Figure 4A,C-Caco-2 cell/.DS_Store
- __MACOSX/Data sources/Figure 2, 3, 4, 5, 6, 8-WB/Figure 4/Figure 4A,C-Caco-2 cell/._.DS_Store
- Data sources/Figure 2, 3, 4, 5, 6, 8-WB/Figure 4/Figure 4A,C-Caco-2 cell/Tublin.jpg
- __MACOSX/Data sources/Figure 2, 3, 4, 5, 6, 8-WB/Figure 4/Figure 4A,C-Caco-2 cell/._Tublin.jpg
- Data sources/Figure 2, 3, 4, 5, 6, 8-WB/Figure 4/Figure 4A,C-Caco-2 cell/MMP-9.jpg
- __MACOSX/Data sources/Figure 2, 3, 4, 5, 6, 8-WB/Figure 4/Figure 4A,C-Caco-2 cell/._MMP-9.jpg
- Data sources/Figure 2, 3, 4, 5, 6, 8-WB/Figure 4/Figure 4B,C-HT-29 cell/.DS_Store
- __MACOSX/Data sources/Figure 2, 3, 4, 5, 6, 8-WB/Figure 4/Figure 4B,C-HT-29 cell/._.DS_Store
- Data sources/Figure 2, 3, 4, 5, 6, 8-WB/Figure 4/Figure 4B,C-HT-29 cell/MMP-9.jpg
- __MACOSX/Data sources/Figure 2, 3, 4, 5, 6, 8-WB/Figure 4/Figure 4B,C-HT-29 cell/._MMP-9.jpg
- Data sources/Figure 2, 3, 4, 5, 6, 8-WB/Figure 4/Figure 4B,C-HT-29 cell/a-Tubulin.jpg
- __MACOSX/Data sources/Figure 2, 3, 4, 5, 6, 8-WB/Figure 4/Figure 4B,C-HT-29 cell/._a-Tubulin.jpg
- Data sources/Figure 2, 3, 4, 5, 6, 8-WB/Figure 2/Figure 2A-Caco2 cell/.DS_Store
- __MACOSX/Data sources/Figure 2, 3, 4, 5, 6, 8-WB/Figure 2/Figure 2A-Caco2 cell/._.DS_Store
- Data sources/Figure 2, 3, 4, 5, 6, 8-WB/Figure 2/Figure 2A-Caco2 cell/MMP-9 (left).jpg
- __MACOSX/Data sources/Figure 2, 3, 4, 5, 6, 8-WB/Figure 2/Figure 2A-Caco2 cell/._MMP-9 (left).jpg
- Data sources/Figure 2, 3, 4, 5, 6, 8-WB/Figure 2/Figure 2A-Caco2 cell/GAPDH (left).jpg
- __MACOSX/Data sources/Figure 2, 3, 4, 5, 6, 8-WB/Figure 2/Figure 2A-Caco2 cell/._GAPDH (left).jpg
- Data sources/Figure 2, 3, 4, 5, 6, 8-WB/Figure 2/Figure 2B-HT29 cell/.DS_Store
- __MACOSX/Data sources/Figure 2, 3, 4, 5, 6, 8-WB/Figure 2/Figure 2B-HT29 cell/._.DS_Store
- Data sources/Figure 2, 3, 4, 5, 6, 8-WB/Figure 2/Figure 2B-HT29 cell/MMP-9.jpg
- __MACOSX/Data sources/Figure 2, 3, 4, 5, 6, 8-WB/Figure 2/Figure 2B-HT29 cell/._MMP-9.jpg
- Data sources/Figure 2, 3, 4, 5, 6, 8-WB/Figure 2/Figure 2B-HT29 cell/GAPDH.jpg
- __MACOSX/Data sources/Figure 2, 3, 4, 5, 6, 8-WB/Figure 2/Figure 2B-HT29 cell/._GAPDH.jpg
- Data sources/Figure 2C, 2D, S3-IF/Figure 2C,D-Caco2/1-ZO-1/.DS_Store
- __MACOSX/Data sources/Figure 2C, 2D, S3-IF/Figure 2C,D-Caco2/1-ZO-1/._.DS_Store
- Data sources/Figure 2C, 2D, S3-IF/Figure 2C,D-Caco2/1-ZO-1/C. Butyricum/
- Data sources/Figure 2C, 2D, S3-IF/Figure 2C,D-Caco2/1-ZO-1/Control/
- Data sources/Figure 2C, 2D, S3-IF/Figure 2C,D-Caco2/1-ZO-1/Butyrate/
- Data sources/Figure 2C, 2D, S3-IF/Figure 2C,D-Caco2/4-Occludin/CON+C.buty/
- Data sources/Figure 2C, 2D, S3-IF/Figure 2C,D-Caco2/4-Occludin/.DS_Store
- __MACOSX/Data sources/Figure 2C, 2D, S3-IF/Figure 2C,D-Caco2/4-Occludin/._.DS_Store
- Data sources/Figure 2C, 2D, S3-IF/Figure 2C,D-Caco2/4-Occludin/C0N/
- Data sources/Figure 2C, 2D, S3-IF/Figure 2C,D-Caco2/4-Occludin/CON+buty/
- Data sources/Figure 2C, 2D, S3-IF/Figure 2C,D-Caco2/2-Claudin3/CON+C.buty/
- Data sources/Figure 2C, 2D, S3-IF/Figure 2C,D-Caco2/2-Claudin3/.DS_Store
- __MACOSX/Data sources/Figure 2C, 2D, S3-IF/Figure 2C,D-Caco2/2-Claudin3/._.DS_Store
- Data sources/Figure 2C, 2D, S3-IF/Figure 2C,D-Caco2/2-Claudin3/C0N/
- Data sources/Figure 2C, 2D, S3-IF/Figure 2C,D-Caco2/2-Claudin3/CON+buty/
- Data sources/Figure 2C, 2D, S3-IF/Figure 2C,D-Caco2/3-Claudin5/CON+C.buty/
- Data sources/Figure 2C, 2D, S3-IF/Figure 2C,D-Caco2/3-Claudin5/.DS_Store
- __MACOSX/Data sources/Figure 2C, 2D, S3-IF/Figure 2C,D-Caco2/3-Claudin5/._.DS_Store
- Data sources/Figure 2C, 2D, S3-IF/Figure 2C,D-Caco2/3-Claudin5/C0N/
- Data sources/Figure 2C, 2D, S3-IF/Figure 2C,D-Caco2/3-Claudin5/CON+buty/
- Data sources/Figure 2C, 2D, S3-IF/Figure S3-HT29/1-ZO-1/CON+C.buty/
- Data sources/Figure 2C, 2D, S3-IF/Figure S3-HT29/1-ZO-1/.DS_Store
- __MACOSX/Data sources/Figure 2C, 2D, S3-IF/Figure S3-HT29/1-ZO-1/._.DS_Store
- Data sources/Figure 2C, 2D, S3-IF/Figure S3-HT29/1-ZO-1/C0N/
- Data sources/Figure 2C, 2D, S3-IF/Figure S3-HT29/1-ZO-1/CON+buty/
- Data sources/Figure 2C, 2D, S3-IF/Figure S3-HT29/4-Occludin/CON+C.buty/
- Data sources/Figure 2C, 2D, S3-IF/Figure S3-HT29/4-Occludin/.DS_Store
- __MACOSX/Data sources/Figure 2C, 2D, S3-IF/Figure S3-HT29/4-Occludin/._.DS_Store
- Data sources/Figure 2C, 2D, S3-IF/Figure S3-HT29/4-Occludin/C0N/
- Data sources/Figure 2C, 2D, S3-IF/Figure S3-HT29/4-Occludin/CON+buty/
- Data sources/Figure 2C, 2D, S3-IF/Figure S3-HT29/2-Claudin3/CON+C.buty/
- Data sources/Figure 2C, 2D, S3-IF/Figure S3-HT29/2-Claudin3/.DS_Store
- __MACOSX/Data sources/Figure 2C, 2D, S3-IF/Figure S3-HT29/2-Claudin3/._.DS_Store
- Data sources/Figure 2C, 2D, S3-IF/Figure S3-HT29/2-Claudin3/C0N/
- Data sources/Figure 2C, 2D, S3-IF/Figure S3-HT29/2-Claudin3/CON+buty/
- Data sources/Figure 2C, 2D, S3-IF/Figure S3-HT29/3-Claudin5/CON+C.buty/
- Data sources/Figure 2C, 2D, S3-IF/Figure S3-HT29/3-Claudin5/.DS_Store
- __MACOSX/Data sources/Figure 2C, 2D, S3-IF/Figure S3-HT29/3-Claudin5/._.DS_Store
- Data sources/Figure 2C, 2D, S3-IF/Figure S3-HT29/3-Claudin5/C0N/
- Data sources/Figure 2C, 2D, S3-IF/Figure S3-HT29/3-Claudin5/CON+buty/
- Data sources/Figure 7/Figure 7A-HE/Intestines/2-SAP.jpg
- __MACOSX/Data sources/Figure 7/Figure 7A-HE/Intestines/._2-SAP.jpg
- Data sources/Figure 7/Figure 7A-HE/Intestines/.DS_Store
- __MACOSX/Data sources/Figure 7/Figure 7A-HE/Intestines/._.DS_Store
- Data sources/Figure 7/Figure 7A-HE/Intestines/4-SAP+buty.jpg
- __MACOSX/Data sources/Figure 7/Figure 7A-HE/Intestines/._4-SAP+buty.jpg
- Data sources/Figure 7/Figure 7A-HE/Intestines/3-SAP+C.buty.jpg
- __MACOSX/Data sources/Figure 7/Figure 7A-HE/Intestines/._3-SAP+C.buty.jpg
- Data sources/Figure 7/Figure 7A-HE/Intestines/1-Con.jpg
- __MACOSX/Data sources/Figure 7/Figure 7A-HE/Intestines/._1-Con.jpg
- Data sources/Figure 7/Figure 7A-HE/Pancreas/2-SAP.jpg
- __MACOSX/Data sources/Figure 7/Figure 7A-HE/Pancreas/._2-SAP.jpg
- Data sources/Figure 7/Figure 7A-HE/Pancreas/.DS_Store
- __MACOSX/Data sources/Figure 7/Figure 7A-HE/Pancreas/._.DS_Store
- Data sources/Figure 7/Figure 7A-HE/Pancreas/4-SAP+buty.jpg
- __MACOSX/Data sources/Figure 7/Figure 7A-HE/Pancreas/._4-SAP+buty.jpg
- Data sources/Figure 7/Figure 7A-HE/Pancreas/3-SAP+C.buty.jpg
- __MACOSX/Data sources/Figure 7/Figure 7A-HE/Pancreas/._3-SAP+C.buty.jpg
- Data sources/Figure 7/Figure 7A-HE/Pancreas/1-con.jpg
- __MACOSX/Data sources/Figure 7/Figure 7A-HE/Pancreas/._1-con.jpg
- Data sources/Figure 7/Figure 7C-TEM/4-SAP+Buty/.DS_Store
- __MACOSX/Data sources/Figure 7/Figure 7C-TEM/4-SAP+Buty/._.DS_Store
- Data sources/Figure 7/Figure 7C-TEM/4-SAP+Buty/SAP + Buty.jpg
- __MACOSX/Data sources/Figure 7/Figure 7C-TEM/4-SAP+Buty/._SAP + Buty.jpg
- Data sources/Figure 7/Figure 7C-TEM/2-SAP/SAP.jpg
- __MACOSX/Data sources/Figure 7/Figure 7C-TEM/2-SAP/._SAP.jpg
- Data sources/Figure 7/Figure 7C-TEM/2-SAP/.DS_Store
- __MACOSX/Data sources/Figure 7/Figure 7C-TEM/2-SAP/._.DS_Store
- Data sources/Figure 7/Figure 7C-TEM/1-Control/.DS_Store
- __MACOSX/Data sources/Figure 7/Figure 7C-TEM/1-Control/._.DS_Store
[truncated: 212 more entries]
