# Supplementary material for: Clostridium butyricum Protects Against Pancreatic and Intestinal Injury After Severe Acute Pancreatitis via Downregulation of MMP9
Source: Front Pharmacol. 2022 Jul 18;13:919010. doi: 10.3389/fphar.2022.919010 (PMC9342915; doi:10.3389/fphar.2022.919010)
Supplement: Supplementary file 1 [file DataSheet1.ZIP › Data sources/Figure S1/caco2-bytu.xlsx]

## Sheet: Magellan Sheet 1
	con	0.5	1	2	4	5	8	10	15	30	空白
	1.6622	1.6973	1.663	1.6721	1.4868	1.4715	1.2937	1.2222	1.1035	0.9383	0.1339
	1.6653	1.52	1.6598	1.6967	1.6213	1.5385	1.341	1.3181	1.2108	1.0263	0.1277
	1.6408	1.6246	1.6636	1.6993	1.5197	1.527	1.3192	1.352	1.2316	1.0579	0.1229
	0.1339
	0.1277											0.128167
	0.1229
	1.53403	1.56913	1.53483	1.54393	1.35863	1.34333	1.16553	1.09403	0.975333	0.810133
	1.53713	1.39183	1.53163	1.56853	1.49313	1.41033	1.21283	1.18993	1.08263	0.898133
	1.51263	1.49643	1.53543	1.57113	1.39153	1.39883	1.19103	1.22383	1.10343	0.929733

## Sheet: Sheet1
CCK8 A450读值、均值
组别	药物作用4h后 CCK8 450nm OD值			OD450均值		1.53403	1.53713	1.51263
	1.53403	1.53713	1.51263	1.52793		1.56913	1.39183	1.49643
	1.56913	1.39183	1.49643	1.4858		1.53483	1.53163	1.53543
	1.53483	1.53163	1.53543	1.53397		1.54393	1.56853	1.57113
	1.54393	1.56853	1.57113	1.5612		1.35863	1.49313	1.39153
	1.35863	1.49313	1.39153	1.41443		1.34333	1.41033	1.39883
	1.34333	1.41033	1.39883	1.38417		1.16553	1.21283	1.19103
	1.16553	1.21283	1.19103	1.1898		1.09403	1.18993	1.22383
	1.09403	1.18993	1.22383	1.16927		0.975333	1.08263	1.10343
	0.975333	1.08263	1.10343	1.0538		0.810133	0.898133	0.929733
	0.810133	0.898133	0.929733	0.879333
细胞存活率
分组	OD450/survival rate			OD450/survival rate均值	SD	TTEST
con	100.399	100.602	98.9986	100	0.780933	-
0.5	102.696	91.0925	97.9384	97.2425	5.21735	-			100.399	102.696	100.452	101.047	88.9197	87.9183	76.2817	71.6022	63.8335	53.0215
1	100.452	100.242	100.491	100.395	0.119586	-			100.602	91.0925	100.242	102.657	97.7224	92.3033	79.3774	77.8786	70.8561	58.7809
2	101.047	102.657	102.827	102.177	0.878648	-			98.9986	97.9384	100.491	102.827	91.0729	91.5507	77.9506	80.0973	72.2174	60.8491
5	88.9197	97.7224	91.0729	92.5717	4.10432	-
7.5	87.9183	92.3033	91.5507	90.5908	2.09726	-
10	76.2817	79.3774	77.9506	77.8699	1.38584	-
15	71.6022	77.8786	80.0973	76.526	3.94096	-
30	63.8335	70.8561	72.2174	68.969	4.02424	-
50	53.0215	58.7809	60.8491	57.5505	3.62802	-
