# Supplementary material for: Clostridium butyricum Protects Against Pancreatic and Intestinal Injury After Severe Acute Pancreatitis via Downregulation of MMP9
Source: Front Pharmacol. 2022 Jul 18;13:919010. doi: 10.3389/fphar.2022.919010 (PMC9342915; doi:10.3389/fphar.2022.919010)
Supplement: Supplementary file 1 [file DataSheet1.ZIP › Data sources/Figure S1/ht29-buty.xlsx]

## Sheet: Magellan Sheet 1
0.0526	0.049	0.0486	0.0483	0.0492	0.0494	0.0479	0.0502	0.0493	0.0495	0.0507	0.0559
0.0508	3.1436	3.0939	3.1167	2.9518	2.0294	1.7576	1.0465	0.8425	0.6057	0.5001	0.0486
0.0484	3.2058	3.1956	3.1288	3.0575	2.0825	1.8314	1.0593	0.8212	0.61	0.4943	0.0497
0.0528	3.2104	3.1279	3.1304	3.0172	2.1207	1.8647	1.0817	0.8702	0.6382	0.5037	0.0488
0.0489	0.1203	0.1124	0.1117	0.051	0.0499	0.0503	0.0517	0.0491	0.05	0.0491	0.0495
0.05	0.1191	0.1133	0.1142	0.0501	0.0495	0.05	0.0519	0.0494	0.05	0.0522	0.0492
0.0496	0.1106	0.1174	0.1166	0.0505	0.049	0.0493	0.0493	0.0492	0.0493	0.0492	0.049
0.0576	0.0494	0.0503	0.0515	0.0492	0.0488	0.0488	0.0508	0.05	0.0491	0.0494	0.0562
	con	0.5	1	2	4	5	8	10	15	30	空白
	3.1436	3.0939	3.1167	2.9518	2.0294	1.7576	1.0465	0.8425	0.6057	0.5001	0.0486
	3.2058	3.1956	3.1288	3.0575	2.0825	1.8314	1.0593	0.8212	0.61	0.4943	0.0497
	3.2104	3.1279	3.1304	3.0172	2.1207	1.8647	1.0817	0.8702	0.6382	0.5037	0.0488
												0.0490333
减空白	3.09457	3.04487	3.06767	2.90277	1.98037	1.70857	0.997467	0.793467	0.556667	0.451067
	3.15677	3.14657	3.07977	3.00847	2.03347	1.78237	1.01027	0.772167	0.560967	0.445267
	3.16137	3.07887	3.08137	2.96817	2.07167	1.81567	1.03267	0.821167	0.589167	0.454667

## Sheet: Sheet1
实验参数
目的细胞
接种细胞数
培养体系
检测时间
药物名称
实验分组
1
2
3
4
5
6
7
8
9
CCK8 A450读值、均值
组别	药物作用4h后 CCK8 450nm OD值			OD450均值		3.09457	3.15677	3.16137
	3.09457	3.15677	3.16137	3.13757		3.04487	3.14657	3.07887
	3.04487	3.14657	3.07887	3.0901		3.06767	3.07977	3.08137
	3.06767	3.07977	3.08137	3.07627		2.90277	3.00847	2.96817
	2.90277	3.00847	2.96817	2.9598		1.98037	2.03347	2.07167
	1.98037	2.03347	2.07167	2.0285		1.70857	1.78237	1.81567
	1.70857	1.78237	1.81567	1.76887		0.997467	1.01027	1.03267
	0.997467	1.01027	1.03267	1.01347		0.793467	0.772167	0.821167
	0.793467	0.772167	0.821167	0.7956		0.556667	0.560967	0.589167
	0.556667	0.560967	0.589167	0.568933		0.451067	0.445267	0.454667
	0.451067	0.445267	0.454667	0.450333
细胞存活率
分组	OD450/survival rate			OD450/survival rate均值	SD	TTEST
con	98.6295	100.612	100.759	100	1.0636	-			98.6295	97.0455	97.7722	92.5165	63.1179	54.4552	31.7911	25.2892	17.742	14.3763
0.5	97.0455	100.287	98.1291	98.4872	1.47587	-			100.612	100.287	98.1578	95.8853	64.8103	56.8073	32.1991	24.6104	17.879	14.1915
1	97.7722	98.1578	98.2088	98.0463	0.213537	-			100.759	98.1291	98.2088	94.6009	66.0278	57.8686	32.913	26.1721	18.7778	14.4911
2	92.5165	95.8853	94.6009	94.3343	1.52069	-
4	63.1179	64.8103	66.0278	64.652	1.30711	-
5	54.4552	56.8073	57.8686	56.377	1.56251	-
8	31.7911	32.1991	32.913	32.301	0.507905	-
10	25.2892	24.6104	26.1721	25.3572	0.700405	-
15	17.742	17.879	18.7778	18.1329	0.503263	-
30	14.3763	14.1915	14.4911	14.3529	0.135201	-
