# Supplementary material for: Clostridium butyricum Protects Against Pancreatic and Intestinal Injury After Severe Acute Pancreatitis via Downregulation of MMP9
Source: Front Pharmacol. 2022 Jul 18;13:919010. doi: 10.3389/fphar.2022.919010 (PMC9342915; doi:10.3389/fphar.2022.919010)
Supplement: Supplementary file 1 [file DataSheet1.ZIP › Data sources/Figure 7/Figure 7B, D/Figure 7D/IL-6.xlsx]

## Sheet: Magellan Sheet 1
3.4142	3.369	0.196	0.3432	0.25
1.8291	1.7618	0.253	0.3392	0.2726
0.9876	0.9768	0.2361	0.3033	0.2435
0.5152	0.5102	0.2427	0.2981	0.2552
0.2868	0.2804	0.225	0.2664	0.2653
0.1779	0.18	0.2177	0.3048	0.2571
0.1257	0.1186	0.2929	0.3038	0.289
0.0479	0.0505	0.3035	0.3132	0.2633
标准品OD值		平均值	减去空白孔OD值	浓度（pg/ml）
3.4142	3.369	3.3916	3.3424	1000
1.8291	1.7618	1.79545	1.74625	500
0.9876	0.9768	0.9822	0.933	250
0.5152	0.5102	0.5127	0.4635	125
0.2868	0.2804	0.2836	0.2344	62.5
0.1779	0.18	0.17895	0.12975	31.25
0.1257	0.1186	0.12215	0.07295	15.6
0.0479	0.0505	0.0492	0	0
样品	OD值	减去空白孔OD值	稀释浓度(pg/ml)	原始浓度(pg/ml)
C1	0.196	0.1468	33.1574	331.574
C2	0.253	0.2038	50.2055	502.055
C3	0.2361	0.1869	45.1509	451.509
C4	0.2427	0.1935	47.1249	471.249
C5	0.225	0.1758	41.831	418.31
C6	0.2177	0.1685	39.6477	396.477
M1	0.2929	0.2437	62.1392	621.392
M2	0.3035	0.2543	65.3096	653.096
M3	0.3432	0.294	77.1835	771.835
M4	0.3392	0.29	75.9871	759.871
M5	0.3033	0.2541	65.2498	652.498
M6	0.2981	0.2489	63.6945	636.945
L2	0.2664	0.2172	54.2133	542.133			con	sap	c.buty	buty
L3	0.3048	0.2556	65.6984	656.984			331.574	621.392	542.133	599.26
L5	0.3038	0.2546	65.3993	653.993			502.055	653.096	656.984	634.253
L6	0.3132	0.264	68.2108	682.108			451.509	771.835	653.993	664.461
L7	0.292	0.2428	61.8701	618.701			471.249	759.871	682.108	639.936
L8	0.3146	0.2654	68.6295	686.295			418.31	652.498	618.701	735.346
丁1	0.2855	0.2363	59.926	599.26			396.477	636.945	686.295	658.479
丁2	0.2972	0.248	63.4253	634.253		mean	428.529	682.606	640.036	655.289
丁3	0.3073	0.2581	66.4461	664.461		sd	60.4835	65.6369	53.7253	45.4332
丁4	0.2991	0.2499	63.9936	639.936
丁5	0.331	0.2818	73.5346	735.346
丁6	0.3053	0.2561	65.8479	658.479
