# Supplementary material for: Clostridium butyricum Protects Against Pancreatic and Intestinal Injury After Severe Acute Pancreatitis via Downregulation of MMP9
Source: Front Pharmacol. 2022 Jul 18;13:919010. doi: 10.3389/fphar.2022.919010 (PMC9342915; doi:10.3389/fphar.2022.919010)
Supplement: Supplementary file 1 [file DataSheet1.ZIP › Data sources/Figure 7/Figure 7B, D/Figure 7D/TNF-╬▒.xlsx]

## Sheet: Magellan Sheet 1
3.0876	3.1107	0.2102	0.353	0.3298
1.5805	1.739	0.2189	0.3578	0.3341
0.8973	0.951	0.2261	0.3977	0.3347
0.4724	0.5152	0.23058	0.3602	0.3327
0.2546	0.2746	0.2167	0.3523	0.3376
0.1566	0.1641	0.2407	0.3719	0.326
0.124	0.113	0.3362	0.3323	0.3765
0.0511	0.0494	0.3556	0.3342	0.3458
标准品OD值		平均值	减去空白孔OD值	浓度（pg/ml）
3.0876	3.1107	3.09915	3.0489	2000
1.5805	1.739	1.65975	1.6095	1000
0.8973	0.951	0.92415	0.8739	500
0.4724	0.5152	0.4938	0.44355	250
0.2546	0.2746	0.2646	0.21435	125
0.1566	0.1641	0.16035	0.1101	62.5
0.124	0.113	0.1185	0.06825	31.25
0.0511	0.0494	0.05025	0	0
样品	OD值	减去空白孔OD值	稀释浓度(pg/ml)	原始浓度(pg/ml)
C1	0.2102	0.15995	79.7129	797.129
C2	0.2189	0.16865	85.4075	854.075
C3	0.2261	0.17585	90.1204	901.204
C4	0.23058	0.18033	93.0528	930.528
C5	0.2167	0.16645	83.9675	839.675
C6	0.2407	0.19045	99.677	996.77
M1	0.3362	0.28595	162.187	1621.87			con	sap	c.buty	buty
M2	0.3556	0.30535	174.886	1748.86			797.129	1621.87	1727.26	1612.06
M3	0.353	0.30275	173.184	1731.84			854.075	1748.86	1855.55	1598.96
M4	0.3578	0.30755	176.326	1763.26			901.204	1731.84	1596.35	1631.04
M5	0.3977	0.34745	202.443	2024.43			930.528	1763.26	1608.78	1555.11
M6	0.3602	0.30995	177.897	1778.97			839.675	2024.43	1579.98	1885.66
L2	0.3523	0.30205	172.726	1727.26			996.77	1778.97	1608.13	1684.71
L3	0.3719	0.32165	185.555	1855.55		mean	886.563	1778.21	1662.68	1661.26
L5	0.3323	0.28205	159.635	1596.35		sd	71.4775	132.891	108.157	117.804
L6	0.3342	0.28395	160.878	1608.78
L7	0.3298	0.27955	157.998	1579.98
L8	0.3341	0.28385	160.813	1608.13
丁1	0.3347	0.28445	161.206	1612.06
丁2	0.3327	0.28245	159.896	1598.96
丁3	0.3376	0.28735	163.104	1631.04
丁4	0.326	0.27575	155.511	1555.11
丁5	0.3765	0.32625	188.566	1885.66
丁6	0.3458	0.29555	168.471	1684.71
