# Supplementary material for: Clostridium butyricum Protects Against Pancreatic and Intestinal Injury After Severe Acute Pancreatitis via Downregulation of MMP9
Source: Front Pharmacol. 2022 Jul 18;13:919010. doi: 10.3389/fphar.2022.919010 (PMC9342915; doi:10.3389/fphar.2022.919010)
Supplement: Supplementary file 1 [file DataSheet1.ZIP › Data sources/Figure 7/Figure 7B, D/Figure 7D/IL-1╬▓.xlsx]

## Sheet: Magellan Sheet 1
3.8238	3.7952	0.1869	0.2895	0.2646	0.3151
2.2639	2.2631	0.2564	0.2617	0.2883	0.2771
1.0992	1.0771	0.1863	0.2785	0.3533
0.506	0.4999	0.2756	0.3606	0.3092
0.2502	0.2357	0.2476	0.2999	0.3089
0.1431	0.1565	0.19996	0.3534	0.3085
0.1192	0.1281	0.0497	0.2615	0.3038
0.0497	0.0499	0.0499	0.2898	0.2586
标准品OD值		平均值	减去空白孔OD值	浓度（pg/ml）
3.8238	3.7952	3.8095	3.7597	1000
2.2639	2.2631	2.2635	2.2137	500
1.0992	1.0771	1.08815	1.03835	250
0.506	0.4999	0.50295	0.45315	125
0.2502	0.2357	0.24295	0.19315	62.5
0.1431	0.1565	0.1498	0.1	31.25
0.1192	0.1281	0.12365	0.07385	15.6
0.0497	0.0499	0.0498	0	0
样品	OD值	减去空白孔OD值	稀释浓度(pg/ml)	原始浓度(pg/ml)
C1	0.1869	0.1371	32.2517	322.517
C2	0.2564	0.2066	50.0659	500.659
C3	0.1863	0.1365	32.0979	320.979
C4	0.2756	0.2258	54.9873	549.873
C5	0.2476	0.1978	47.8103	478.103
C6	0.19996	0.15016	35.5992	355.992
M1	0.2895	0.2397	58.5501	585.501
M2	0.2617	0.2119	51.4244	514.244
M3	0.2785	0.2287	55.7306	557.306
M4	0.3606	0.3108	76.7745	767.745
M5	0.2999	0.2501	61.2158	612.158
M6	0.3534	0.3036	74.929	749.29
L2	0.2615	0.2117	51.3731	513.731
L3	0.2898	0.24	58.627	586.27
L5	0.2646	0.2148	52.1677	521.677			con	sap	c.buty	buty
L6	0.2883	0.2385	58.2425	582.425			322.517	585.501	513.731	635.227
L7	0.3533	0.3035	74.9033	749.033			500.659	514.244	586.27	634.202
L8	0.3092	0.2594	63.5996	635.996			320.979	557.306	521.677	622.155
丁1	0.3089	0.2591	63.5227	635.227			549.873	767.745	582.425	506.298
丁2	0.3085	0.2587	63.4202	634.202			478.103	612.158	749.033	651.119
丁3	0.3038	0.254	62.2155	622.155			355.992	749.29	635.996	553.717
丁4	0.2586	0.2088	50.6298	506.298		mean	421.354	631.041	598.189	600.453
丁5	0.3151	0.2653	65.1119	651.119		sd	100.143	104.096	86.673	57.3334
丁6	0.2771	0.2273	55.3717	553.717
