# Supplementary material for: Clostridium butyricum Protects Against Pancreatic and Intestinal Injury After Severe Acute Pancreatitis via Downregulation of MMP9
Source: Front Pharmacol. 2022 Jul 18;13:919010. doi: 10.3389/fphar.2022.919010 (PMC9342915; doi:10.3389/fphar.2022.919010)
Supplement: Supplementary file 1 [file DataSheet1.ZIP › Data sources/Figure 7/Figure 7B, D/Figure 7D/DAO.xlsx]

## Sheet: Magellan Sheet 1
3.121	3.117	0.3458	0.6149	0.6133
2.6072	2.6357	0.3275	0.6239	0.5877
2.1086	2.105	0.3504	0.6085	0.5367
1.7061	1.7121	0.3433	0.622	0.5786
1.1014	1.1246	0.3286	0.5526	0.5709
0.9004	0.9179	0.3996	0.6013	0.56
0.4034	0.4196	0.5863	0.5733	0.5638
0.0554	0.0536	0.5875	0.5373	0.6269
标准品OD		平均值	减去空白	浓度（ng/ml）
3.121	3.117	3.119	3.0645	100	3.0645
2.6072	2.6357	2.62145	2.56695	50	2.56695
2.1086	2.105	2.1068	2.0523	25	2.0523
1.7061	1.7121	1.7091	1.6546	12.5	1.6546
1.1014	1.1246	1.113	1.0585	6.25	1.0585
0.9004	0.9179	0.90915	0.85465	3.125	0.85465
0.4034	0.4196	0.4115	0.357	1.5625	0.357
0.0554	0.0536	0.0545	0	0	0
样品	OD值	减去空白OD	浓度ng/ml	原始浓度ng/ml
C1	0.3458	0.2913	0.77645	3.88225
C2	0.3275	0.273	0.708412	3.54206
C3	0.3504	0.2959	0.793891	3.96945
C4	0.3433	0.2888	0.767028	3.83514
C5	0.3286	0.2741	0.712441	3.56221
C6	0.3996	0.3451	0.988898	4.94449
M1	0.5863	0.5318	1.86994	9.34971
M2	0.5875	0.533	1.87634	9.38171
M3	0.6149	0.5604	2.0251	10.1255
M4	0.6239	0.5694	2.07508	10.3754
M5	0.6085	0.554	1.9899	9.94951
M6	0.622	0.5675	2.06448	10.3224			con	sap	c.buty	buty
L2	0.5526	0.4981	1.69414	8.47072			3.88225	9.34971	8.47072	8.06905
L3	0.6013	0.5468	1.95063	9.75315			3.54206	9.38171	9.75315	9.14554
L5	0.5733	0.5188	1.80123	9.00615			3.96945	10.1255	9.00615	8.94335
L6	0.5373	0.4828	1.61681	8.08405			3.83514	10.3754	8.08405	8.6605
L7	0.6133	0.5588	2.01628	10.0814			3.56221	9.94951	10.0814	8.75866
L8	0.5877	0.5332	1.87741	9.38704			4.94449	10.3224	9.38704	10.4593
丁1	0.5367	0.4822	1.61381	8.06905		mean	3.95593	9.91738	9.13042	9.00607
丁2	0.5786	0.5241	1.82911	9.14554		sd	0.514541	0.453302	0.762042	0.799245
丁3	0.5709	0.5164	1.78867	8.94335
丁4	0.56	0.5055	1.7321	8.6605
丁5	0.5638	0.5093	1.75173	8.75866
丁6	0.6269	0.5724	2.09186	10.4593
