# Supplementary material for: Clostridium butyricum Protects Against Pancreatic and Intestinal Injury After Severe Acute Pancreatitis via Downregulation of MMP9
Source: Front Pharmacol. 2022 Jul 18;13:919010. doi: 10.3389/fphar.2022.919010 (PMC9342915; doi:10.3389/fphar.2022.919010)
Supplement: Supplementary file 1 [file DataSheet1.ZIP › Data sources/Figure 7/Figure 7B, D/Figure 7B/Figure 7B.xlsx]

## Sheet: DigitLab Data
		LIP	AMY
类别	编号	U/L	U/L
血清	例数	24	24
	均值	4069.75	4041.92
	标准差	3259.6	2414.04
	P ttest
血清	C1	109	1090			lipase
血清	C2	125	1266				CON	SAP	C.buty	buty
血清	C3	211	1134				109	1910	1458	1531
血清	C4	159	1016				125	1791	1510	1709
血清	C5	174	1007				211	1890	1619	1590
血清	C6	151	1356				159	1323	1511	1658
血清	M1	1910	7801				174	1571	1734	1638
血清	M2	1791	7964				151	1779	1670	1486
血清	M3	1890	7912			mean	154.833	1710.67	1583.67	1602
血清	M4	1323	7604			sd	36.1796	224.86	107.519	83.0927
血清	M5	1571	7416
血清	M6	1779	7583			α-amylase	1090	7801	7008	7186
血清	L2	7008	3456				1266	7964	7119	7314
血清	L3	7119	3567				1134	7912	7538	7456
血清	L4	7538	3986				1016	7604	7313	7284
血清	L5	7313	3761				1007	7416	7499	6680
血清	L6	7499	3947				1356	7583	7114	6970
血清	L7	7114	3562			mean	1144.83	7713.33	7265.17	7148.33
血清	丁1	7186	3634			sd	139.995	213.23	219.889	280.381
血清	丁2	7314	3762
血清	丁3	7456	3904
血清	丁4	7284	3732
血清	丁5	6680	3128
血清	丁6	6970	3418
